# Supplementary material for: The Validity and Reliability of the PHQ-9 and PHQ-2 on Screening for Major Depression in Spanish Speaking Immigrants in Chile: A Cross-Sectional Study
Source: Int J Environ Res Public Health. 2022 Oct 27;19(21):13975. doi: 10.3390/ijerph192113975 (PMC9655214; doi:10.3390/ijerph192113975)
Supplement: Supplementary file 1 [file ijerph-19-13975-s001.zip]

Archive with 1 entries (1 files):
- ijerph-1924715-supplementary.pdf
